# Supplementary material for: Transcriptomic and Metabolomic Analysis Reveals Molecular Mechanism of Oxygen-Rich Vacancy Bi2MoO6 Photocatalytic Inactivation of MRSA
Source: Biology (Basel). 2026 Jun 24;15(13):993. doi: 10.3390/biology15130993 (PMC13359974; doi:10.3390/biology15130993)
Supplement: Supplementary file 1 [file biology-15-00993-s001.zip]

Archive with 1 entries (1 files):
- biology-4342407-supplementary.pdf
